# Supplementary material for: One-Step Electrochemical Dealloying of 3D Bi-Continuous Micro-Nanoporous Bismuth Electrodes and CO2RR Performance
Source: Nanomaterials (Basel). 2023 May 30;13(11):1767. doi: 10.3390/nano13111767 (PMC10254552; doi:10.3390/nano13111767)
Supplement: Supplementary file 1 [file nanomaterials-13-01767-s001.zip]

Archive with 1 entries (1 files):
- nanomaterials-2422026-supplementary.pdf
